# Supplementary material for: Supplementation with Flaxseed Oil Rich in Alpha-Linolenic Acid Improves Verbal Fluency in Healthy Older Adults
Source: Nutrients. 2023 Mar 21;15(6):1499. doi: 10.3390/nu15061499 (PMC10056498; doi:10.3390/nu15061499)
Supplement: Supplementary file 1 [file nutrients-15-01499-s001.zip]

Archive with 2 entries (2 files):
- Table S1.pdf
- Table S1.xlsx
