# Supplementary material for: Supplementation with Flaxseed Oil Rich in Alpha-Linolenic Acid Improves Verbal Fluency in Healthy Older Adults
Source: Nutrients. 2023 Mar 21;15(6):1499. doi: 10.3390/nu15061499 (PMC10056498; doi:10.3390/nu15061499)
Supplement: Supplementary file 1 [file nutrients-15-01499-s001.zip › Table S1.xlsx]

## Sheet: S1
	Table S1. Dietary ingredients consumed in the usual diet.
	Dietary ingredients	Unit	Control	ALA	p value
	pre-intervention
	energy	kcal	1768.73 (366.18)	1912.37 (303.07)	0.103
	moisture	g	970.51 (247.50)	1064.31 (238.28)	0.140
	protein	g	65.81 (15.28)	68.76 (16.59)	0.478
	lipids	g	58.31 (17.60)	58.51 (16.37)	0.963
	Carbohydrates	g	232.97 (52.17)	265.80 (37.12)	0.007
	Ash content	g	17.01 (4.44)	18.13 (4.45)	0.334
	Sodium	mg	3800.60 (1187.82)	3967.03 (1017.16)	0.562
	Potassium	mg	2452.17 (764.11)	2717.57 (774.66)	0.187
	Calcium	mg	554.07 (185.96)	599.00 (171.97)	0.335
	magnesium	mg	279.07 (76.94)	294.03 (74.61)	0.447
	phosphorus	mg	994.13 (251.13)	1072.40 (248.62)	0.230
	iron	mg	7.82 (1.96)	8.18 (2.06)	0.483
	zinc	mg	7.47 (1.73)	7.94 (1.45)	0.259
	Copper	mg	1.16 (0.29)	1.25 (0.25)	0.226
	manganese	mg	2.69 (0.67)	2.84 (0.55)	0.364
	iodine	μg	865.93 (564.52)	894.80 (581.00)	0.846
	Selenium	μg	60.53 (13.29)	59.60 (19.05)	0.827
	Chromium	μg	7.07 (2.10)	7.80 (2.20)	0.192
	Molybdenum	μg	161.57 (46.38)	181.63 (38.04)	0.072
	Retinol	μg	155.07 (56.26)	180.77 (62.80)	0.100
	β-carotene	μg	3745.40 (1603.80)	3914.07 (1854.12)	0.708
	β-carotene equivalent	μg	4335.89 (1857.55)	4540.66 (2089.28)	0.690
	Retinol activity equivalent	μg	518.77 (193.06)	561.19 (201.41)	0.408
	Vitamin D	μg	5.05 (2.30)	6.59 (3.59)	0.053
	alpha-Tocopherol	mg	7.22 (2.11)	7.59 (2.48)	0.540
	vitamin K	μg	271.17 (90.46)	272.66 (101.39)	0.952
	Vitamin B1	mg	1.00 (0.28)	0.99 (0.27)	0.889
	Vitamin B2	mg	1.10 (0.31)	1.20 (0.41)	0.286
	Niacin	mg	14.02 (4.16)	14.87 (5.03)	0.480
	Niacin Equivalent	mg	26.62 (6.73)	28.02 (7.74)	0.457
	Vitamin B6	mg	1.19 (0.36)	1.29 (0.38)	0.313
	Vitamin B12	μg	5.45 (2.11)	6.68 (3.40)	0.096
	Folic acid	μg	310.89 (103.36)	329.99 (102.56)	0.475
	Pantothenic acid	mg	5.48 (1.43)	5.92 (1.33)	0.225
	Biotin	μg	31.32 (8.94)	32.39 (6.82)	0.605
	Vitamin C	mg	96.13 (41.23)	107.03 (43.35)	0.322
	Saturated fatty acids	g	18.06 (6.01)	18.62 (5.68)	0.715
	Monounsaturated fatty acids	g	20.45 (6.78)	19.88 (5.94)	0.730
	Polyunsaturated fatty acids	g	12.98 (3.76)	12.73 (4.06)	0.805
	cholesterol	mg	296.33 (92.90)	315.27 (103.24)	0.458
	Soluble dietary fibre	g	3.51 (1.05)	3.56 (1.14)	0.851
	Insoluble dietary fibre	g	10.53 (3.19)	10.96 (3.31)	0.610
	Total dietary fibre	g	14.90 (4.53)	15.52 (4.55)	0.599
	Salt equivalent.	g	9.60 (3.03)	10.00 (2.57)	0.580
	Alcohol content	g	5.56 (10.04)	5.23 (7.33)	0.885
	Total fatty acids	g	51.53 (15.77)	51.26 (14.68)	0.947
	n.3 polyunsaturated fatty acids	g	2.16 (0.72)	2.35 (0.87)	0.354
	n.6 polyunsaturated fatty acids	g	10.80 (3.15)	10.34 (3.33)	0.587
	post-intervention
	energy	kcal	1913.03 (423.53)	1933.77 (458.56)	0.856
	moisture	g	1029.29 (252.44)	1036.27 (217.65)	0.909
	protein	g	75.14 (16.88)	73.42 (23.45)	0.745
	lipids	g	65.71 (21.63)	65.62 (23.16)	0.988
	Carbohydrates	g	244.90 (59.52)	249.76 (52.12)	0.738
	Ash content	g	19.86 (5.17)	18.77 (5.25)	0.418
	Sodium	mg	4560.70 (1257.40)	4183.97 (1511.30)	0.298
	Potassium	mg	2750.83 (802.67)	2690.00 (699.68)	0.755
	Calcium	mg	643.70 (207.81)	652.73 (205.62)	0.866
	magnesium	mg	313.70 (79.85)	302.50 (83.61)	0.598
	phosphorus	mg	1139.47 (286.52)	1135.47 (321.21)	0.960
	iron	mg	9.02 (2.13)	8.55 (2.43)	0.429
	zinc	mg	8.34 (1.92)	8.23 (2.31)	0.837
	Copper	mg	1.23 (0.30)	1.21 (0.28)	0.795
	manganese	mg	2.81 (0.70)	2.68 (0.53)	0.413
	iodine	μg	1200.53 (640.03)	998.47 (554.21)	0.196
	Selenium	μg	68.10 (15.99)	64.90 (21.67)	0.518
	Chromium	μg	7.77 (2.31)	7.67 (2.37)	0.869
	Molybdenum	μg	171.33 (48.13)	173.73 (43.06)	0.839
	Retinol	μg	195.60 (77.32)	203.93 (79.32)	0.682
	β-carotene	μg	4399.97 (1482.39)	3983.07 (1339.44)	0.258
	β-carotene equivalent	μg	5023.65 (1692.77)	4559.56 (1503.11)	0.266
	Retinol activity equivalent	μg	616.82 (188.39)	586.34 (182.12)	0.527
	Vitamin D	μg	7.07 (2.74)	7.18 (3.72)	0.894
	alpha-Tocopherol	mg	8.07 (2.42)	7.90 (2.53)	0.791
	vitamin K	μg	310.67 (89.10)	286.93 (85.03)	0.295
	Vitamin B1	mg	1.12 (0.31)	1.04 (0.37)	0.411
	Vitamin B2	mg	1.37 (0.49)	1.30 (0.47)	0.591
	Niacin	mg	16.52 (4.40)	15.89 (6.48)	0.661
	Niacin Equivalent	mg	30.69 (7.34)	29.79 (10.43)	0.698
	Vitamin B6	mg	1.35 (0.37)	1.29 (0.39)	0.543
	Vitamin B12	μg	7.36 (2.75)	7.27 (3.48)	0.915
	Folic acid	μg	359.87 (104.20)	331.21 (82.35)	0.242
	Pantothenic acid	mg	6.14 (1.62)	6.12 (1.71)	0.959
	Biotin	μg	34.93 (10.44)	33.96 (8.81)	0.699
	Vitamin C	mg	103.43 (40.83)	96.63 (25.99)	0.445
	Saturated fatty acids	g	20.78 (7.76)	21.25 (8.10)	0.818
	Monounsaturated fatty acids	g	22.67 (7.92)	22.39 (8.30)	0.893
	Polyunsaturated fatty acids	g	14.01 (4.58)	13.81 (4.98)	0.868
	cholesterol	mg	357.90 (119.86)	350.33 (139.56)	0.823
	Soluble dietary fibre	g	3.73 (1.07)	3.43 (0.82)	0.240
	Insoluble dietary fibre	g	11.39 (3.42)	10.61 (2.54)	0.318
	Total dietary fibre	g	16.47 (4.66)	15.22 (3.60)	0.250
	Salt equivalent.	g	11.52 (3.18)	10.57 (3.84)	0.299
	Alcohol content	g	4.55 (6.15)	5.40 (7.07)	0.621
	Total fatty acids	g	57.51 (19.33)	57.49 (20.48)	0.996
	n.3 polyunsaturated fatty acids	g	2.50 (0.91)	2.54 (1.00)	0.852
	n.6 polyunsaturated fatty acids	g	11.49 (3.76)	11.23 (4.06)	0.803
				(mean (SD))
